# Supplementary material for: Synthesis of 7α-Methoxy-7-(4-phenyl-1H-1,2,3-triazol-1-yl)acetamino-3′-arylthio-cephalosporic Acid Derivatives from 7-Aminocephalosporic Acid
Source: Molecules. 2023 Oct 30;28(21):7338. doi: 10.3390/molecules28217338 (PMC10650751; doi:10.3390/molecules28217338)
Supplement: Supplementary file 1 [file molecules-28-07338-s001.zip]

Archive with 1 entries (1 files):
- molecules-2685614-supplementary.pdf
